# Supplementary material for: Human Y Chromosome Exerts Pleiotropic Effects on Susceptibility to Atherosclerosis
Source: Arterioscler Thromb Vasc Biol. 2019 Sep 5;39(11):2386–401. doi: 10.1161/ATVBAHA.119.312405 (PMC6818981; doi:10.1161/ATVBAHA.119.312405)
Supplement: Supplementary file 2 [file atv-39-2386-s002.xls]

## Sheet: Table I
Table I. Definitions of phenotypic variables used as covariates in the association analysis between Y chromosome haplogroup and coronary artery disease in UK Biobank.
Missing/excluded – number of individuals with missing phenotypic information or those excluded due to outliers values calculated based on a modified form of Tukey’s method, where the upper fence was defined as 3*interquartile range above the third quartile and the lower fence as 3*interquartile range below the first quartile.
Phenotype	Definition	Missing / excluded	Number of Categories	Reference Category	UK Biobank data fields
Age (years)	Age when first attended an assessment centre	0	N/A	N/A	21003.0.0
BMI (kg/m2)	Body mass index calculated as weight (kg)/height (m2) on first assessment	2342	N/A	N/A	21001.0.0
Hypertension	Baseline clinic systolic blood pressure >=140 mmHg and/or baseline clinic diastolic blood pressure >=90 mmHg and/or remaining on antihypertensive treatment	12228	1 – no hypertension	1 – no hypertension	4080.0.0, 4080.0.1, 4079.0.0, 4079.0.1, 6177.0.0, 6177.0.1, 6177.0.2
			2 – hypertension
Engagement in moderate physical activity (number of days per week)	Number of days per week of moderate physical activity (at least 10 minutes)	10074	1 – No moderate activity	1 – No moderate activity	884.0.0
			2 – 1 day/week of moderate activity
			3 – 2 days/week of moderate activity
			4 – 3 days/week of moderate activity
			5 – 4 days/week of moderate activity
			6 – 5 days/week of moderate activity
			7 – 6 days/week of moderate activity
			8 – 7 days/week of moderate activity
Household income	Average total annual household income before tax.	27141	1 – household income level 1 (<£18,000)	1 – household income level 1	738.0.0
			2 – household income level 2 (£18,000-£30,999)
			3 – household income level 3 (£31,000-£51,999)
			4 – household income level 4 (£52,000-£100,000)
			5 – household income level 5 (>100,000)
Smoking	Positive smoking history defined as being a current smoker or being a previous smoker. Negative smoking history was defined as neither being a current or previous smoker.	1437	1 – non-smoking	1 – non-smoking	20116.0.0
			2 – smoking
Completion of further Education	Individuals who self-reported completion of A-levels/AS-level or college/university degree or other professional qualifications (e.g. nursing or teaching) were classified as having entered further education. Individuals with lower qualifications (CSEs/O-levels/GCSEs/NVQs/HNC/HND) or the absence of any formal qualifications were classified as not having entered further education.	4792	1 – no further education	1 – no further education	6138.0.0
			2 – completion of further education
Employment	Current status of employment	2654	1 – in paid employment or self-employed	1 – in paid employment or self-employed	6142.0.0
			2 – looking after home and/or family
			3 – unable to work because of sickness or disability
			4 – full or part-time student
			5 – retired
			6 – unemployed/unpaid
Alcohol intake frequency	Average frequency of alcohol intake	762	1 – never	1 – never	1558.0.0
			2 – special occasions only
			3 – one to three times a month
			4 – once or twice a week
			5 – three or four times a week
			6 – daily or almost daily
Paternal heart disease	Individuals whose father has ever suffered from heart disease	6803	1 – no heart disease	1 – no heart disease	20107.0.0-20107.0.9
			2 – heart disease
Maternal heart disease	Individuals whose mother has ever suffered from heart disease	4925	1 – no heart disease	1 – no heart disease	20110.0.0-20110.0.10
			2 – heart disease

## Sheet: Table II
Table II. Association between haplogroup I1 and coronary artery disease in UK Biobank
Data are odds ratio of coronary artery disease with 95% confidence intervals, P-value – level of statistical significance for association between a variable and coronary artery disease after adjustment for other covariates, BMI – body mass index; Genotyping array UKBB - UK Biobank Axiom genotyping array; PC – principal component derived from autosomal genotypes; the definitions and reference cate…
Variable	Odds ratio	95% Confidence Intervals	P-value
Haplogroup I1	1.11	1.04-1.18	6.79 x10-4
Age (years)	1.09	1.08-1.09	<1.00 x10-100
BMI (kg/m²)	1.05	1.05-1.06	1.68 x10-84
Genotyping array UKBB	0.83	0.78-0.88	3.57 x10-10
Hypertension	2.13	2.01-2.24	<1.00 x10-100
Moderate physical activity 1 day/week	0.81	0.74-0.89	6.94 x10-6
Moderate physical activity 2 days/week	0.86	0.79-0.92	6.94 x10-5
Moderate physical activity 3 days/week	0.83	0.77-0.90	2.89 x10-6
Moderate physical activity 4 days/week	0.86	0.79-0.93	4.10 x10-4
Moderate physical activity 5 days/week	0.81	0.75-0.87	1.86 x10-8
Moderate physical activity 6 days/week	0.83	0.76-0.92	2.77 x10-4
Moderate physical activity 7 days/week	0.82	0.77-0.89	1.70 x10-7
Household income level 2	0.87	0.82-0.92	1.15 x10-6
Household income level 3	0.8	0.75-0.85	3.72 x10-12
Household income level 4	0.74	0.69-0.80	4.85 x10-14
Household income level 5	0.67	0.59-0.76	2.14 x10-9
Smoking	1.57	1.51-1.64	7.18 x10-93
Completion of further education	0.83	0.80-0.87	9.06 x10-16
Employment index 2	0.93	0.65-1.34	7.09 x10-1
Employment index 3	2.58	2.34-2.84	2.32 x10-83
Employment index 4	1.16	0.53-2.53	7.10 x10-1
Employment index 5	1.08	1.02-1.14	9.63 x10-3
Employment index 6	1.17	1.01-1.36	3.93 x10-2
Alcohol intake frequency 2	0.91	0.82-1.01	8.37 x10-2
Alcohol intake frequency 3	0.8	0.72-0.89	3.67 x10-5
Alcohol intake frequency 4	0.72	0.65-0.78	5.93 x10-13
Alcohol intake frequency 5	0.65	0.59-0.71	1.64 x10-20
Alcohol intake frequency 6	0.59	0.54-0.64	3.64 x10-30
Paternal history of heart disease	1.91	1.83-2.00	<1.00 x10-100
Maternal history of heart disease	1.72	1.64-1.80	<1.00 x10-100
PC1	0.99	0.98-1.01	2.56 x10-1
PC2	1	0.99-1.02	5.49 x10-1
PC3	1	0.99-1.01	9.51 x10-1
PC4	1	1.00-1.01	3.29 x10-1
PC5	1.01	1.01-1.01	3.86 x10-6

## Sheet: Table III
Table III. Association between haplogroup E and coronary artery disease in UK Biobank
Data are odds ratio of coronary artery disease with 95% confidence intervals, P-value – level of statistical significance for association between a variable and coronary artery disease after adjustment for other covariates, BMI – body mass index; Genotyping array UKBB - UK Biobank Axiom genotyping array; PC – principal component derived from autosomal genotypes; the definitions and reference cate…
Variable	Odds ratio	95% Confidence Intervals	P-value
Haplogroup E	0.97	0.8499-1.1052	0.64035
Age (years)	1.09	1.0827-1.0916	<1.00E-100
BMI (kg/m≤)	1.05	1.0452-1.0556	1.44e-84
Genotyping array UKBB	0.83	0.7831-0.8798	3.59e-10
Hypertension	2.13	2.0131-2.2439	<1.00E-100
moderate activity 1 day/week	0.87	0.8220-0.9198	1.11e-06
moderate activity 2 days/week	0.8	0.7477-0.8498	3.93e-12
moderate activity 3 days/week	0.74	0.6852-0.8008	4.66e-14
moderate activity 4 days/week	0.67	0.5859-0.7630	2.3e-09
moderate activity 5 days/week	0.81	0.7380-0.8876	7.12e-06
moderate activity 6 days/week	0.86	0.7938-0.9246	7.06e-05
moderate activity 7 days/week	0.83	0.7724-0.8997	2.92e-06
Household income level 2	0.86	0.7902-0.9350	0.00042
Household income level 3	0.81	0.7497-0.8705	2.14e-08
Household income level 4	0.83	0.7561-0.9202	0.00029
Household income level 5	0.83	0.7676-0.8869	1.81e-07
Smoking	1.57	1.5061-1.6428	7.53e-93
Completion of further education	0.83	0.7966-0.8709	9.24e-16
Employment index 2	0.93	0.6518-1.3396	0.71215
Employment index 3	2.58	2.3432-2.8390	2.15e-83
Employment index 4	1.17	0.5363-2.5525	0.69315
Employment index 5	1.08	1.0184-1.1370	0.00913
Employment index 6	1.17	1.0090-1.3615	0.03775
Alcohol intake frequency 2	0.91	0.8163-1.0138	0.08686
Alcohol intake frequency 3	0.8	0.7189-0.8890	3.62e-05
Alcohol intake frequency 4	0.72	0.6541-0.7845	6.18e-13
Alcohol intake frequency 5	0.65	0.5924-0.7111	1.77e-20
Alcohol intake frequency 6	0.59	0.5353-0.6430	4.07e-30
Paternal heart disease	1.91	1.8339-1.9946	<1.00E-100
Maternal heart disease	1.72	1.6399-1.8026	<1.00E-100
PC1	0.99	0.9790-1.0055	0.24645
PC2	1	0.9905-1.0182	0.54924
PC3	1	0.9871-1.0137	0.9632
PC4	1.01	0.9953-1.0143	0.32789
PC5	1.01	1.0050-1.0132	1.07e-05

## Sheet: Table IV
Table IV. Association between haplogroup G and coronary artery disease in UK Biobank
Data are odds ratio of coronary artery disease with 95% confidence intervals, P-value – level of statistical significance for association between a variable and coronary artery disease after adjustment for other covariates, BMI – body mass index; Genotyping array UKBB - UK Biobank Axiom genotyping array; PC – principal component derived from autosomal genotypes; the definitions and reference cate…
Variable	Odds ratio	95% Confidence Intervals	P-value
Haplogroup G	1.05	0.8984-1.2279	0.53817
Age (years)	1.09	1.0827-1.0916	<1.00E-100
BMI (kg/m≤)	1.05	1.0453-1.0557	1.3e-84
Genotyping array UKBB	0.83	0.7830-0.8797	3.47e-10
Hypertension	2.13	2.0131-2.2439	<1.00E-100
moderate activity 1 day/week	0.87	0.8219-0.9197	1.09e-06
moderate activity 2 days/week	0.8	0.7476-0.8497	3.83e-12
moderate activity 3 days/week	0.74	0.6850-0.8006	4.42e-14
moderate activity 4 days/week	0.67	0.5857-0.7628	2.25e-09
moderate activity 5 days/week	0.81	0.7380-0.8877	7.17e-06
moderate activity 6 days/week	0.86	0.7938-0.9246	7.07e-05
moderate activity 7 days/week	0.83	0.7725-0.8998	2.98e-06
Household income level 2	0.86	0.7904-0.9352	0.00043
Household income level 3	0.81	0.7497-0.8705	2.15e-08
Household income level 4	0.83	0.7561-0.9201	0.00029
Household income level 5	0.83	0.7677-0.8870	1.83e-07
Smoking	1.57	1.5061-1.6428	7.36e-93
Completion of further education	0.83	0.7966-0.8709	9.2e-16
Employment index 2	0.93	0.6516-1.3393	0.71105
Employment index 3	2.58	2.3430-2.8389	2.17e-83
Employment index 4	1.17	0.5367-2.5539	0.69202
Employment index 5	1.08	1.0182-1.1368	0.00927
Employment index 6	1.17	1.0092-1.3617	0.03757
Alcohol intake frequency 2	0.91	0.8164-1.0138	0.08704
Alcohol intake frequency 3	0.8	0.7190-0.8892	3.67e-05
Alcohol intake frequency 4	0.72	0.6541-0.7845	6.16e-13
Alcohol intake frequency 5	0.65	0.5924-0.7111	1.78e-20
Alcohol intake frequency 6	0.59	0.5354-0.6431	4.14e-30
Paternal heart disease	1.91	1.8340-1.9947	<1.00E-100
Maternal heart disease	1.72	1.6401-1.8027	<1.00E-100
PC1	0.99	0.9789-1.0055	0.24511
PC2	1	0.9905-1.0182	0.54814
PC3	1	0.9871-1.0137	0.96417
PC4	1.01	0.9953-1.0143	0.32477
PC5	1.01	1.0051-1.0132	1e-05

## Sheet: Table V
Table V. Association between haplogroup I2 and coronary artery disease in UK Biobank
Data are odds ratio of coronary artery disease with 95% confidence intervals, P-value – level of statistical significance for association between a variable and coronary artery disease after adjustment for other covariates, BMI – body mass index; Genotyping array UKBB - UK Biobank Axiom genotyping array; PC – principal component derived from autosomal genotypes; the definitions and reference cate…
Variable	Odds ratio	95% Confidence Intervals	P-value
Haplogroup I2	0.978	0.9064-1.0561	0.575455
Age (years)	1.087	1.0827-1.0916	0
BMI (kg/m≤)	1.05	1.0452-1.0556	1.45409e-84
Genotyping array UKBB	0.83	0.7831-0.8798	3.57765e-10
Hypertension	2.125	2.0131-2.2439	2.77402e-163
moderate activity 1 day/week	0.87	0.822-0.9199	1.11972e-06
moderate activity 2 days/week	0.797	0.7477-0.8498	3.94708e-12
moderate activity 3 days/week	0.741	0.6852-0.8008	4.65505e-14
moderate activity 4 days/week	0.669	0.5858-0.7629	2.2817e-09
moderate activity 5 days/week	0.809	0.738-0.8877	7.18175e-06
moderate activity 6 days/week	0.857	0.7937-0.9245	6.99009e-05
moderate activity 7 days/week	0.834	0.7724-0.8997	2.94023e-06
Household income level 2	0.86	0.7903-0.9351	0.000427473
Household income level 3	0.808	0.7497-0.8705	2.16364e-08
Household income level 4	0.834	0.7561-0.9201	0.000291797
Household income level 5	0.825	0.7677-0.887	1.83627e-07
Smoking	1.573	1.5061-1.6428	7.50707e-93
Completion of further education	0.833	0.7967-0.871	9.42139e-16
Employment index 2	0.934	0.6517-1.3394	0.71153
Employment index 3	2.579	2.343-2.8389	2.15387e-83
Employment index 4	1.169	0.5357-2.5493	0.695458
Employment index 5	1.076	1.0183-1.1369	0.00916873
Employment index 6	1.172	1.0092-1.3616	0.037592
Alcohol intake frequency 2	0.91	0.8163-1.0138	0.0867771
Alcohol intake frequency 3	0.799	0.7189-0.889	3.62384e-05
Alcohol intake frequency 4	0.716	0.6541-0.7844	6.13603e-13
Alcohol intake frequency 5	0.649	0.5923-0.711	1.73164e-20
Alcohol intake frequency 6	0.587	0.5353-0.643	3.98207e-30
Paternal heart disease	1.913	1.834-1.9946	2.38093e-201
Maternal heart disease	1.72	1.6402-1.8028	7.52734e-112
PC1	0.992	0.979-1.0055	0.247121
PC2	1.004	0.9905-1.0181	0.550607
PC3	1	0.9871-1.0137	0.963166
PC4	1.005	0.9953-1.0143	0.326941
PC5	1.009	1.0051-1.0132	1.0307e-05

## Sheet: Table VI
Table VI. Association between haplogroup J and coronary artery disease in UK Biobank
Data are odds ratio of coronary artery disease with 95% confidence intervals, P-value – level of statistical significance for association between a variable and coronary artery disease after adjustment for other covariates, BMI – body mass index; Genotyping array UKBB - UK Biobank Axiom genotyping array; PC – principal component derived from autosomal genotypes; the definitions and reference cate…
Variable	Odds ratio	95% Confidence Intervals	P-value
Haplogroup J	1.06	0.9275-1.2217	0.37378
Age (years)	1.09	1.0827-1.0916	<1.00E-100
BMI (kg/m≤)	1.05	1.0452-1.0556	1.48e-84
Genotyping array UKBB	0.83	0.7832-0.8799	3.69e-10
Hypertension	2.13	2.0133-2.2441	<1.00E-100
moderate activity 1 day/week	0.87	0.8220-0.9198	1.11e-06
moderate activity 2 days/week	0.8	0.7476-0.8497	3.83e-12
moderate activity 3 days/week	0.74	0.6851-0.8008	4.62e-14
moderate activity 4 days/week	0.67	0.5859-0.7631	2.32e-09
moderate activity 5 days/week	0.81	0.7381-0.8877	7.21e-06
moderate activity 6 days/week	0.86	0.7938-0.9246	7.09e-05
moderate activity 7 days/week	0.83	0.7724-0.8997	2.93e-06
Household income level 2	0.86	0.7904-0.9352	0.00043
Household income level 3	0.81	0.7497-0.8704	2.13e-08
Household income level 4	0.83	0.7560-0.9200	0.00029
Household income level 5	0.83	0.7676-0.8869	1.82e-07
Smoking	1.57	1.5063-1.6430	6.83e-93
Completion of further education	0.83	0.7967-0.8710	9.48e-16
Employment index 2	0.94	0.6521-1.3402	0.713767
Employment index 3	2.58	2.3426-2.8384	2.36e-83
Employment index 4	1.17	0.5368-2.5541	0.69179
Employment index 5	1.08	1.0184-1.1370	0.0091
Employment index 6	1.17	1.0093-1.3618	0.03747
Alcohol intake frequency 2	0.91	0.8163-1.0138	0.08681
Alcohol intake frequency 3	0.8	0.7188-0.8889	3.59e-05
Alcohol intake frequency 4	0.72	0.6541-0.7845	6.19e-13
Alcohol intake frequency 5	0.65	0.5923-0.7110	1.71e-20
Alcohol intake frequency 6	0.59	0.5353-0.6430	4e-30
Paternal heart disease	1.91	1.8340-1.9946	<1.00E-100
Maternal heart disease	1.72	1.6399-1.8025	<1.00E-100
PC1	0.99	0.9789-1.0054	0.24421
PC2	1	0.9905-1.0182	0.54664
PC3	1	0.9871-1.0137	0.96446
PC4	1.01	0.9954-1.0144	0.31621
PC5	1.01	1.0051-1.0132	9.95e-06

## Sheet: Table VII
Table VII. Association between haplogroup R1a and coronary artery disease in UK Biobank
Data are odds ratio of coronary artery disease with 95% confidence intervals, P-value – level of statistical significance for association between a variable and coronary artery disease after adjustment for other covariates, BMI – body mass index; Genotyping array UKBB - UK Biobank Axiom genotyping array; PC – principal component derived from autosomal genotypes; the definitions and reference cate…
Variable	Odds ratio	95% Confidence Intervals	P-value
Haplogroup R1a	0.97	0.8677-1.0813	0.57028
Age (years)	1.09	1.0827-1.0916	<1.00E-100
BMI (kg/m≤)	1.05	1.0452-1.0556	1.44e-84
Genotyping array UKBB	0.83	0.7831-0.8798	3.55e-10
Hypertension	2.13	2.0132-2.2440	<1.00E-100
moderate activity 1 day/week	0.87	0.8219-0.9197	1.08e-06
moderate activity 2 days/week	0.8	0.7476-0.8497	3.84e-12
moderate activity 3 days/week	0.74	0.6850-0.8006	4.45e-14
moderate activity 4 days/week	0.67	0.5857-0.7628	2.25e-09
moderate activity 5 days/week	0.81	0.7381-0.8878	7.24e-06
moderate activity 6 days/week	0.86	0.7938-0.9246	7.08e-05
moderate activity 7 days/week	0.83	0.7725-0.8998	2.97e-06
Household income level 2	0.86	0.7903-0.9351	0.00042
Household income level 3	0.81	0.7498-0.8706	2.19e-08
Household income level 4	0.83	0.7561-0.9202	0.00029
Household income level 5	0.83	0.7677-0.8869	1.83e-07
Smoking	1.57	1.5061-1.6428	7.3e-93
Completion of further education	0.83	0.7967-0.8710	9.57e-16
Employment index 2	0.93	0.6515-1.3391	0.71038
Employment index 3	2.58	2.3431-2.8389	2.16e-83
Employment index 4	1.17	0.5365-2.5534	0.69249
Employment index 5	1.08	1.0182-1.1367	0.0093
Employment index 6	1.17	1.0087-1.3611	0.03808
Alcohol intake frequency 2	0.91	0.8162-1.0137	0.08653
Alcohol intake frequency 3	0.8	0.7188-0.8890	3.6e-05
Alcohol intake frequency 4	0.72	0.6541-0.7845	6.17e-13
Alcohol intake frequency 5	0.65	0.5924-0.7112	1.81e-20
Alcohol intake frequency 6	0.59	0.5353-0.6430	4.03e-30
Paternal heart disease	1.91	1.8339-1.9946	<1.00E-100
Maternal heart disease	1.72	1.6401-1.8027	<1.00E-100
PC1	0.99	0.9790-1.0055	0.24598
PC2	1	0.9905-1.0182	0.54807
PC3	1	0.9871-1.0137	0.9637
PC4	1.01	0.9953-1.0143	0.32548
PC5	1.01	1.0050-1.0132	1.08e-05

## Sheet: Table VIII
Table VIII. Association between haplogroup R1b and coronary artery disease in UK Biobank
Data are odds ratio of coronary artery disease with 95% confidence intervals, P-value – level of statistical significance for association between a variable and coronary artery disease after adjustment for other covariates, BMI – body mass index; Genotyping array UKBB - UK Biobank Axiom genotyping array; PC – principal component derived from autosomal genotypes; the definitions and reference cate…
Variable	Odds ratio	95% Confidence Intervals	P-value
Haplogroup R1b	0.96	0.9142-0.9978	0.03973
Age (years)	1.09	1.0827-1.0916	<1.00E-100
BMI (kg/m≤)	1.05	1.0453-1.0557	1.33e-84
Genotyping array UKBB	0.83	0.7828-0.8795	3.32e-10
Hypertension	2.13	2.0134-2.2442	<1.00E-100
moderate activity 1 day/week	0.87	0.8220-0.9198	1.1e-06
moderate activity 2 days/week	0.8	0.7474-0.8495	3.66e-12
moderate activity 3 days/week	0.74	0.6849-0.8005	4.27e-14
moderate activity 4 days/week	0.67	0.5855-0.7625	2.17e-09
moderate activity 5 days/week	0.81	0.7379-0.8875	7.04e-06
moderate activity 6 days/week	0.86	0.7939-0.9248	7.21e-05
moderate activity 7 days/week	0.83	0.7727-0.9000	3.05e-06
Household income level 2	0.86	0.7904-0.9352	0.00043
Household income level 3	0.81	0.7493-0.8701	1.99e-08
Household income level 4	0.83	0.7558-0.9198	0.00029
Household income level 5	0.83	0.7675-0.8868	1.78e-07
Smoking	1.57	1.5062-1.6429	6.93e-93
Completion of further education	0.83	0.7966-0.8709	9.28e-16
Employment index 2	0.94	0.6519-1.3399	0.71281
Employment index 3	2.58	2.3415-2.8371	2.88e-83
Employment index 4	1.17	0.5367-2.5546	0.69175
Employment index 5	1.08	1.0179-1.1365	0.00954
Employment index 6	1.17	1.0096-1.3623	0.03709
Alcohol intake frequency 2	0.91	0.8157-1.0131	0.08447
Alcohol intake frequency 3	0.8	0.7186-0.8886	3.49e-05
Alcohol intake frequency 4	0.72	0.6539-0.7842	5.82e-13
Alcohol intake frequency 5	0.65	0.5920-0.7107	1.56e-20
Alcohol intake frequency 6	0.59	0.5351-0.6428	3.72e-30
Paternal heart disease	1.91	1.8342-1.9948	<1.00E-100
Maternal heart disease	1.72	1.6396-1.8022	<1.00E-100
PC1	0.99	0.9789-1.0054	0.24293
PC2	1	0.9906-1.0182	0.54082
PC3	1	0.9872-1.0138	0.9554
PC4	1.01	0.9954-1.0145	0.31292
PC5	1.01	1.0053-1.0135	5.61e-06

## Sheet: Table IX
Table IX. Roadmap Epigenomics epigenomes chosen as relevant to coronary artery disease or atherosclerosis.
Tabas I, Lichtman AH. Monocyte-Macrophages and T Cells in Atherosclerosis. Immunity 2017;47:621–634. Tsiantoulas D, Diehl CJ, Witztum JL, Binder CJ. B Cells and Humoral Immunity in Atherosclerosis. Circ Res 2014;114:1743–1756. Getz GS, Reardon CA. Natural killer T cells in atherosclerosis. Nat Rev Cardiol 2017;14:304–314. Llorente-Cortés V, Gonzalo-Calvo D de, Orbe J, Páramo JA, Badimon L. Signat…
Epigenome mnemonic	Epigenome ID	Standardised epigenome name	Epigenome group	Epigenome group literature reference
BLD.CD3.PPC	E034	Primary T cells from peripheral blood	T cells	Tabas I, et al., 2017
BLD.CD8.NPC	E047	Primary T CD8+ naive cells from peripheral blood
BLD.CD4.CD25.CD127M.TREGPC	E044	Primary T regulatory cells from peripheral blood
BLD.CD4.CD25M.CD45RA.NPC	E039	Primary T helper naive cells from peripheral blood
BLD.CD4.NPC	E038	Primary T helper naive cells from peripheral blood
BLD.CD4.CD25M.TPC	E043	Primary T helper cells from peripheral blood
BLD.CD4.CD25M.IL17M.PL.TPC	E041	Primary T helper cells PMA-I stimulated
BLD.CD4.MPC	E037	Primary T helper memory cells from peripheral blood 2
BLD.CD4.CD25M.CD45RO.MPC	E040	Primary T helper memory cells from peripheral blood 1
BLD.CD4.CD25M.IL17P.PL.TPC	E042	Primary T helper 17 cells PMA-I stimulated
BLD.CD8.MPC	E048	Primary T CD8+ memory cells from peripheral blood
BLD.CD19.PPC	E032	Primary B cells from peripheral blood	B cells	Tsiantoulas D, et al., 2014
BLD.CD19.CPC	E031	Primary B cells from cord blood
BLD.CD56.PC	E046	Primary Natural Killer cells from peripheral blood	Natural killer cells	Getz GS et al., 2014
BLD.CD14.PC	E029	Primary monocytes from peripheral blood	Monocytes	Tabas I, et al., 2017
BLD.PER.MONUC.PC	E062	Primary mononuclear cells from peripheral blood	PBMCs	Llorente-Cortés V, et al., 2014
BLD.CD34.PC	E035	Primary hematopoietic stem cells	Haematopoietic progenitors	Lang JK, et al., 2014
BLD.MOB.CD34.PC.M	E051	Primary hematopoietic stem cells G-CSF-mobilized Male
VAS.HUVEC	E122	HUVEC Umbilical Vein Endothelial Primary Cells	Endothelial cells	Gimbrone MA, et al., 2016
HRT.VENT.L	E095	Left Ventricle	Left Ventricle	Mehta S, et al., 2007
VAS.AOR	E065	Aorta	Aorta	Tunick PA, et al., 2000

## Sheet: Table X
Table X. Clinical characteristics of men with coronary artery disease (CAD patients) and CAD-free controls from UK Biobank.
Data are means (SD) or n (%), P-value - level of statistical significance from chi-squared test for categorical variables and t-test for quantitative traits
Variable	All men	CAD patients	Controls	P-value
Age (years)	56.7 (8.1)	61.6 (6.1)	56.3 (8.1)	<0.00001
BMI (kg/m²)	27.7 (4.0)	28.9 (4.2)	27.5 (4.0)	<0.00001
Hypertension	78758 (61.0)	9381 (83.5)	69377 (58.8)	<0.00001
n (%) of men in the highest moderate activity level (7 days/week)	21910 (17.0)	2023 (18.0)	19887 (16.9)	<0.00001
n (%) of men in the highest household income level	8070 (6.2)	307 (2.7)	7763 (6.6)	<0.00001
Smoking	64345 (49.8)	7362 (65.5)	56983 (48.3)	<0.00001
Completion of further education	74809 (57.9)	5107 (45.5)	69702 (59.1)	<0.00001
n (%) of men in full employment	81570 (63.2)	4412 (39.3)	77158 (65.4)	<0.00001
n (%) of men in the highest alcohol intake frequency	35589 (27.6)	2869 (25.5)	32720 (27.8)	<0.00001
n (%) of men whose father has ever suffered from heart disease	36552 (28.3)	4674 (41.6)	31878 (27.0)	<0.00001
n (%) of men whose mother has ever suffered from heart disease	20655 (16.0)	3026 (26.9)	17629 (15.0)	<0.00001

[truncated: 20 more sheets: Table XI, Table XII, Table XIII, Table XIV, Table XV, Table XVI, Table XVII, Table XVIII, Table XIX, Table XX, Table XXI, Table XXII, Table XXIII, Table XXIV, Table XXV, Table XXVI, Table XXVII, Table XXVIII, Table XXIX, Table XXX]
